# Supplementary material for: COVID-19 Vaccine Hesitancy among Italian Healthcare Workers: Latent Profiles and Their Relationships to Predictors and Outcome
Source: Vaccines (Basel). 2023 Jan 27;11(2):273. doi: 10.3390/vaccines11020273 (PMC9964484; doi:10.3390/vaccines11020273)
Supplement: Supplementary file 1 [file vaccines-11-00273-s001.zip]

Archive with 1 entries (1 files):
- vaccines-2147318-supplementary.pdf
